# Supplementary material for: A Novel Missense Mutation in ERCC8 Co-Segregates with Cerebellar Ataxia in a Consanguineous Pakistani Family
Source: Cells. 2022 Sep 30;11(19):3090. doi: 10.3390/cells11193090 (PMC9564319; doi:10.3390/cells11193090)
Supplement: Supplementary file 1 [file cells-11-03090-s001.zip]

Archive with 1 entries (1 files):
- cells-1934066-supplementary.pdf
